# Supplementary material for: ﻿A new species of Sarsinebalia (Crustacea, Leptostraca) from Japan
Source: Zookeys. 2022 Apr 26;1097:153–65. doi: 10.3897/zookeys.1097.74243 (PMC9848977; doi:10.3897/zookeys.1097.74243)
Supplement: XML Treatment for Sarsinebalia agoensis [file zookeys.1097.74243-treatment1.xml]

<!DOCTYPE tp:taxon-treatment
  PUBLIC "-//TaxonX//DTD Taxonomic Treatment Publishing DTD v0 20100105//EN" "tax-treatment-NSO.dtd">
<tp:taxon-treatment xmlns:tp="http://www.plazi.org/taxpub"><tp:treatment-meta><kwd-group><label>Taxon classification</label><kwd>
                  <named-content content-type="kingdom">Animalia</named-content>
                </kwd><kwd>
                  <named-content content-type="order">Leptostraca</named-content>
                </kwd><kwd>
                  <named-content content-type="family">Nebaliidae</named-content>
                </kwd></kwd-group><mixed-citation publication-type="journal"><person-group><name><surname>Hirata</surname><given-names>Takuma</given-names></name><name><surname>Kikuchi</surname><given-names>Tomohiko</given-names></name></person-group><article-title>﻿A new species of <italic><tp:taxon-name><tp:taxon-name-part taxon-name-part-type="genus" reg="Sarsinebalia">Sarsinebalia</tp:taxon-name-part></tp:taxon-name></italic> (<tp:taxon-name><tp:taxon-name-part taxon-name-part-type="subphylum">Crustacea</tp:taxon-name-part></tp:taxon-name>, <tp:taxon-name><tp:taxon-name-part taxon-name-part-type="order">Leptostraca</tp:taxon-name-part></tp:taxon-name>) from Japan</article-title><source>Zookeys</source><day>26</day><month>04</month><year>2022</year><volume>1097</volume><fpage>153</fpage><lpage>165</lpage><pub-id pub-id-type="doi">10.3897/zookeys.1097.74243</pub-id></mixed-citation></tp:treatment-meta><tp:nomenclature><label>﻿</label><tp:taxon-name>
                <object-id xmlns:xlink="http://www.w3.org/1999/xlink" content-type="arpha" xlink:type="simple">43C329B5-0F8A-5B35-9300-33BB514055CE</object-id>
                <tp:taxon-name-part taxon-name-part-type="genus" reg="Sarsinebalia">Sarsinebalia</tp:taxon-name-part>
                <tp:taxon-name-part taxon-name-part-type="species" reg="agoensis">agoensis</tp:taxon-name-part>
                <object-id xmlns:xlink="http://www.w3.org/1999/xlink" content-type="zoobank" xlink:type="simple">http://zoobank.org/04D34FE7-C3B2-42C0-AD9D-B5E1DEA2DF7E</object-id>
              </tp:taxon-name><tp:taxon-status xmlns:xlink="http://www.w3.org/1999/xlink" xlink:type="simple">sp. nov.</tp:taxon-status><xref ref-type="fig" rid="F1">Figs 1</xref><xref ref-type="fig" rid="F2">, 2</xref><xref ref-type="fig" rid="F3">, 3</xref><xref ref-type="fig" rid="F4">, 4</xref><xref ref-type="fig" rid="F5">, 5</xref></tp:nomenclature><tp:treatment-sec sec-type="diagnosis" id="SECID0E1IAC"><title>Diagnosis.</title><p>Carapace reaching pleonite 5. Rostrum long and narrow, about 3.8 times as long as wide, bearing a thin terminal spine. Compound eyes subrectangular, with three lobes on terminal margin. Article 4 of antennule with a row of nine simple setae and one robust distal spine. Antennular scale about twice as long as wide. Article 1 of antenna with one rounded process on anterior margin, covered by setae. Article 1 of endopod of second maxilla sub-equal in length to article 2, exopod not beyond article 1 of endopod. Article 2 of mandibular palp with one long plumose and one thin plumose seta. Pleonites 2–7 with distally rounded denticles along posterior border. Epipod of thoracopod 8 distinctly broader than thoracopods 1–7. Exopod of pleopod 1 with a single row of simple spines along lateral margin. Anal plate with lateral “shoulder”. Furcal rami shorter than combined length of pleonite 7 and telson.</p></tp:treatment-sec><tp:treatment-sec sec-type="material" id="SECID0E6IAC"><title>Examined material.</title><p>Three ♀♀ (<abbrev xmlns:xlink="http://www.w3.org/1999/xlink" xlink:title="Total length" id="ABBRID0EFJAC" xlink:type="simple">TL</abbrev>: 4.5–8.0 mm) collected from the Japanese Pacific coast near Ago Bay, during the R/V “Tansei Maru” KT 86-6 cruise (Atmosphere and Ocean Research Institute, The University of Tokyo); <named-content xmlns:xlink="http://www.w3.org/1999/xlink" content-type="dwc:verbatimCoordinates" xlink:type="simple"><named-content content-type="geo-json" specific-use="{&#34;type&#34;:&#34;Point&#34;,&#34;coordinates&#34;:[136.716667,34.200000]}" id="NCID0EMJAC" xlink:type="simple">34°12'00N, 136°43'00E</named-content></named-content>; 120 m; May 1986.</p></tp:treatment-sec><tp:treatment-sec sec-type="type material" id="SECID0ERJAC"><title>Types material.</title><p><bold><italic>Holotype</italic></bold>: (<named-content xmlns:xlink="http://www.w3.org/1999/xlink" content-type="dwc:institutional_code" xlink:title="National Museum of Nature and Science, Tokyo" xlink:href="http://grbio.org/institution/national-museum-nature-and-science" xlink:type="simple">NSMT</named-content>-Cr 28987), adult ♀, 8.0 mm <bold><abbrev xmlns:xlink="http://www.w3.org/1999/xlink" xlink:title="Total length" id="ABBRID0EBKAC" xlink:type="simple">TL</abbrev>. <italic>Paratypes</italic></bold>: two adult ♀♀ (<bold><abbrev xmlns:xlink="http://www.w3.org/1999/xlink" xlink:title="Total length" id="ABBRID0EIKAC" xlink:type="simple">TL</abbrev></bold>: 5.6–6.5 mm) (<named-content xmlns:xlink="http://www.w3.org/1999/xlink" content-type="dwc:institutional_code" xlink:title="National Museum of Nature and Science, Tokyo" xlink:href="http://grbio.org/institution/national-museum-nature-and-science" xlink:type="simple">NSMT</named-content>-Cr 28988, <named-content xmlns:xlink="http://www.w3.org/1999/xlink" content-type="dwc:institutional_code" xlink:title="National Museum of Nature and Science, Tokyo" xlink:href="http://grbio.org/institution/national-museum-nature-and-science" xlink:type="simple">NSMT</named-content>-Cr 28989).</p></tp:treatment-sec><tp:treatment-sec sec-type="description" id="SECID0EUKAC"><title>Description.</title><p><bold>Female holotype</bold>:</p><p><bold><italic>Carapace</italic></bold> (Fig. <xref ref-type="fig" rid="F1">1A</xref>): Oval, reaching lateral side of pleonite 5. <abbrev xmlns:xlink="http://www.w3.org/1999/xlink" xlink:title="lateral carapace length" id="ABBRID0EHLAC" xlink:type="simple">LCL</abbrev> about 4.2 mm; carapace ca. twice longer than high.</p><fig id="F1" position="float" orientation="portrait"><object-id xmlns:xlink="http://www.w3.org/1999/xlink" content-type="doi" xlink:type="simple">10.3897/zookeys.1097.74243.figure1</object-id><object-id xmlns:xlink="http://www.w3.org/1999/xlink" content-type="arpha" xlink:type="simple">C0237828-8751-53C6-9282-9E8B37E27AED</object-id><label>Figure 1.</label><caption><p><italic><tp:taxon-name><tp:taxon-name-part taxon-name-part-type="genus" reg="Sarsinebalia">Sarsinebalia</tp:taxon-name-part><tp:taxon-name-part taxon-name-part-type="species" reg="agoensis">agoensis</tp:taxon-name-part></tp:taxon-name></italic> sp. nov. <bold>A</bold> female holotype, lateral view <bold>B</bold> rostrum, dorsal view <bold>C</bold> rostrum, lateral view <bold>D</bold> compound eye <bold>E</bold> detail of eye lobes <bold>F</bold> mandible <bold>G</bold> detail of mandibular palp article 3, distal end <bold>H</bold> first maxilla <bold>I</bold> detail of first maxilla proximal endite <bold>J</bold> detail of first maxilla distal endite <bold>K</bold> second maxilla.</p></caption><graphic xmlns:xlink="http://www.w3.org/1999/xlink" xlink:href="zookeys-1097-153_article-74243__-g001.jpg" position="float" orientation="portrait" xlink:type="simple" id="oo_677307.jpg"><uri content-type="original_file" xlink:type="simple">https://binary.pensoft.net/fig/677307</uri></graphic></fig><p><bold><italic>Rostrum</italic></bold> (Fig. <xref ref-type="fig" rid="F1">1B, C</xref>): Long and narrow, ventral keel long and narrow, with thin terminal spine. <abbrev xmlns:xlink="http://www.w3.org/1999/xlink" xlink:title="rostrum length" id="ABBRID0EENAC" xlink:type="simple">RL</abbrev> about 1.6 mm; approximately 3.8 times as long as wide.</p><p><bold><italic>Compound eye</italic></bold> (Fig. <xref ref-type="fig" rid="F1">1D, E</xref>): Subrectangular in shape, ommatidial part covering most of eyestalk, with three serrated lobes on terminal margin (Fig. <xref ref-type="fig" rid="F1">1E</xref>). Supraocular plate extending to about half of eyestalk.</p><p><bold><italic>Antennule</italic></bold> (Fig. <xref ref-type="fig" rid="F2">2A</xref>): Peduncle composed of four articles. Article 1 about twice as long as wide. Article 2 longer than article 3, with a single plumose seta on anterior margin, four long and two short plumose setae arising subterminally, one spine-like seta, four plumose setae, and a cluster of simple setae on anterior margin, respectively. Article 3 expanded distally, with a terminal cluster of simple setae on anterior margin. Article 4 about half as long as article 3, with a row of nine simple setae and one spine distally, a row of five simple setae on anterior face, and a long robust seta on posterior margin. Antennular scale oval, about twice as long as wide, with a row of setae along lateral to terminal margin. Flagellum shorter than peduncle, composed of eight articles, each article with three pairs of thin setae and one long seta with aesthetascs.</p><fig id="F2" position="float" orientation="portrait"><object-id xmlns:xlink="http://www.w3.org/1999/xlink" content-type="doi" xlink:type="simple">10.3897/zookeys.1097.74243.figure2</object-id><object-id xmlns:xlink="http://www.w3.org/1999/xlink" content-type="arpha" xlink:type="simple">96A966D4-D65E-5B56-9CBE-03C02F86EF2C</object-id><label>Figure 2.</label><caption><p><italic><tp:taxon-name><tp:taxon-name-part taxon-name-part-type="genus" reg="Sarsinebalia">Sarsinebalia</tp:taxon-name-part><tp:taxon-name-part taxon-name-part-type="species" reg="agoensis">agoensis</tp:taxon-name-part></tp:taxon-name></italic> sp. nov. <bold>A</bold> antennule <bold>B</bold> antenna <bold>C</bold> detail of process on antenna peduncle article 1 <bold>D</bold> detail of row of spines and setae on antenna peduncle article 3.</p></caption><graphic xmlns:xlink="http://www.w3.org/1999/xlink" xlink:href="zookeys-1097-153_article-74243__-g002.jpg" position="float" orientation="portrait" xlink:type="simple" id="oo_677308.jpg"><uri content-type="original_file" xlink:type="simple">https://binary.pensoft.net/fig/677308</uri></graphic></fig><p><bold><italic>Antenna</italic></bold> (Fig. <xref ref-type="fig" rid="F2">2B–D</xref>): Peduncle composed of three articles. Article 1 with one rounded process on anterior margin, covered by eight setae (Fig. <xref ref-type="fig" rid="F2">2C</xref>). Article 2 about twice as long as wide, with a stout spine at dorsodistal margin. Article 3 longer than article 2, with one plumose seta on proximal margin and several rows of spines or setae along medial anterior margin (Fig. <xref ref-type="fig" rid="F2">2D</xref>), as follows:</p><list list-type="order"><list-item><p>Proximal row of seven setae and robust plumose seta on inner surface.
</p></list-item><list-item><p>Five spines and nine spine-like setae along proximal half, distalmost the longest.
</p></list-item><list-item><p>Six spine-like setae on external lateral face.
</p></list-item><list-item><p>Seven plumose setae, two thin plumose setae, and two simple setae, each associated with a row of proximal spines.
</p></list-item><list-item><p>Eight robust spines increasing in length distally, one robust plumose seta, two simple setae, one long simple seta and one long plumose seta at apex, 16 plumose setae arising from posterior distal margin, and two robust plumose and three thin simple setae arising from posterior proximal margin.
</p></list-item></list><p>Flagellum longer than peduncle, composed of 18 articles, each article with two pairs of robust setae and one thin seta on anterior margin, and a single thin seta on posterior margin of articles 1–14.</p><p><bold><italic>Mandible</italic></bold> (Fig. <xref ref-type="fig" rid="F1">1F</xref>): Well developed. Mandibular palp composed of three articles. Article 2 sub-equal in length to article 3, article 2 with one thin and one long plumose seta at mid-length on lateral margin and sub-terminally on superior margin, respectively. Article 3 cylindrical, with marginal row of setae covering distal four-fifths of article, terminal margin with a simple long, a plumose long seta and serration spines (Fig. <xref ref-type="fig" rid="F1">1G</xref>). Molar process shorter than palp article 1, distal margin with row of teeth forming grinding surface. Incisor process broad basally with acute terminal process and a minute tooth along lateral margin.</p><p><bold><italic>First maxilla</italic></bold> (Fig. <xref ref-type="fig" rid="F1">1H</xref>): Proximal endite (Fig. <xref ref-type="fig" rid="F1">1I</xref>) with rounded medial margin, bearing 11 long plumose and three short robust plumose setae. Distal endite (Fig. <xref ref-type="fig" rid="F1">1J</xref>) with two rows of stout setae, spatulate setae, and a long plumose seta. Palp long, ca. six times longer than both endites combined, bearing nine setae.</p><p><bold><italic>Second maxilla</italic></bold> (Fig. <xref ref-type="fig" rid="F1">1K</xref>): Protopod subdivided into four endites bearing plumose setae. Endite 1 approximately as long as endite 3; endite 2 oval, smaller than endites 1 and 3; endite 4 smaller than endites 1–3. Endopod composed of two articles; article 1 subequal to article 2, lateral margin with plumose setae, article 2 with three terminal plumose setae. Exopod just reaching distal end of endopod article 1, bearing 14 plumose setae on lateral margins and three on terminal margin.</p><p><bold><italic>Thoracopod 1</italic></bold> (Fig. <xref ref-type="fig" rid="F3">3A</xref>): Endopod composed of one large and four distal small articles, with numerous plumose setae along outer margin. Exopod oval, not surpassing distal article of endopod, with three long plumose setae on terminal margin and 20 thin plumose setae along inner margin. Epipod smaller than that of thoracopods 3–7, tip of proximal lobe reaching beyond basis, distal lobe short and not reaching distal half of endopod.</p><fig id="F3" position="float" orientation="portrait"><object-id xmlns:xlink="http://www.w3.org/1999/xlink" content-type="doi" xlink:type="simple">10.3897/zookeys.1097.74243.figure3</object-id><object-id xmlns:xlink="http://www.w3.org/1999/xlink" content-type="arpha" xlink:type="simple">42C9B1F8-C7A5-5D92-8ED3-52EAFA46F399</object-id><label>Figure 3.</label><caption><p><italic><tp:taxon-name><tp:taxon-name-part taxon-name-part-type="genus" reg="Sarsinebalia">Sarsinebalia</tp:taxon-name-part><tp:taxon-name-part taxon-name-part-type="species" reg="agoensis">agoensis</tp:taxon-name-part></tp:taxon-name></italic> sp. nov. <bold>A</bold> thoracopod 1 <bold>B</bold> thoracopod 3 <bold>C</bold> thoracopod 4 <bold>D</bold> thoracopod 5 <bold>E</bold> thoracopod 6 <bold>F</bold> thoracopod 7 <bold>G</bold> thoracopod 8.</p></caption><graphic xmlns:xlink="http://www.w3.org/1999/xlink" xlink:href="zookeys-1097-153_article-74243__-g003.jpg" position="float" orientation="portrait" xlink:type="simple" id="oo_677309.jpg"><uri content-type="original_file" xlink:type="simple">https://binary.pensoft.net/fig/677309</uri></graphic></fig><p><bold><italic>Thoracopods 3–7</italic></bold> (Fig. <xref ref-type="fig" rid="F3">3B–F</xref>): Similar in shape. One long and 18 thin plumose setae on thoracopod 3 exopod, one long and 12 thin in thoracopod 4, one long and 15 thin on thoracopod 5, one long and 11 thin on thoracopod 6, and ten thin on thoracopod 7. Three thin plumose setae on thoracopod 6 epipod, eight thin on thoracopod 7, thoracopods 3–5 lacking setae, and thoracopod 2 damaged.</p><p><bold><italic>Thoracopod 8</italic></bold> (Fig. <xref ref-type="fig" rid="F3">3G</xref>): Smaller than that of other thoracopods. Endopod composed of a large article and four small articles, with numerous plumose setae along outer margin. Exopod narrow with lateral margin concave, with two long plumose setae on terminal margin. Epipod large, distal lobe elongate, with 12 plumose setae.</p><p><bold><italic>Pleon</italic></bold> (Fig. <xref ref-type="fig" rid="F1">1A</xref>): Composed of seven segments. Posterior margin of pleonite 1 smooth, pleonite 2 with rounded and acute denticles on half-length of posterior margin with flat margin between acute denticles. Pleonite 3 with rounded denticles. Pleonite 4 with rounded denticles, posterolateral margin expanded forming a narrow acute process. Pleonites 5–7 with rounded denticles (Fig. <xref ref-type="fig" rid="F5">5C</xref>).</p><p><bold><italic>Pleopod 1</italic></bold> (Fig. <xref ref-type="fig" rid="F4">4A</xref>): Protopod twice as long as wide, with single seta on proximal lateral margin, three setae on medial inner margin, with a simple seta, a simple spine-like seta, and a plumose seta near base of endopod; and a spine-like seta and simple seta near base of exopod. Endopod composed of two segments, longer than exopod, distal segment with an acute process at apex, bearing a long robust simple spine, lateral and medial margins each with plumose setae, appendix interna of proximal segment with three short, recurved hooks (Fig. <xref ref-type="fig" rid="F4">4B</xref>). Exopod with five simple spines along lateral margin, three simple spines on distolateral margin, the distal one the longest, and plumose setae along inner margin.</p><fig id="F4" position="float" orientation="portrait"><object-id xmlns:xlink="http://www.w3.org/1999/xlink" content-type="doi" xlink:type="simple">10.3897/zookeys.1097.74243.figure4</object-id><object-id xmlns:xlink="http://www.w3.org/1999/xlink" content-type="arpha" xlink:type="simple">BE0666E0-5D9E-54B1-8DFD-1D36D9740E31</object-id><label>Figure 4.</label><caption><p><italic><tp:taxon-name><tp:taxon-name-part taxon-name-part-type="genus" reg="Sarsinebalia">Sarsinebalia</tp:taxon-name-part><tp:taxon-name-part taxon-name-part-type="species" reg="agoensis">agoensis</tp:taxon-name-part></tp:taxon-name></italic> sp. nov. <bold>A</bold> pleopod 1, lateral view <bold>B</bold> detail of pleopod 1 appendix interna <bold>C</bold> pleopod 2, lateral view <bold>D</bold> pleopod 3, lateral view <bold>E</bold> pleopod 4, lateral view <bold>F</bold> pleopod 5, ventral view <bold>G</bold> pleopod 6, ventral view.</p></caption><graphic xmlns:xlink="http://www.w3.org/1999/xlink" xlink:href="zookeys-1097-153_article-74243__-g004.jpg" position="float" orientation="portrait" xlink:type="simple" id="oo_677310.jpg"><uri content-type="original_file" xlink:type="simple">https://binary.pensoft.net/fig/677310</uri></graphic></fig><p><bold><italic>Pleopod 2</italic></bold> (Fig. <xref ref-type="fig" rid="F4">4C</xref>): Protopod twice as long as wide, six simple setae on proximal face, a single spine-like seta on proximal inner margin, one thin seta and a long spine-like seta on proximal outer margin, four setae on medial outer margin, two short and three long setae near base of endopod, single spine-like seta and robust simple spine near base of exopod, seven simple setae on distal face, with blade-like process between exopod and endopod. Endopod composed of two segments, longer than exopod, distal segment with acute process at apex, bearing a long robust simple spine, lateral and medial margins each with plumose setae, appendix interna of proximal segment with three short, recurved hooks. Exopod with a row of five pairs of simple spines and a thin plumose seta along lateral margin and single thin plumose seta near basis, two simple spines on distal margin, and plumose setae along inner margin.</p><p><bold><italic>Pleopod 3</italic></bold> (Fig. <xref ref-type="fig" rid="F4">4D</xref>): Protopod twice as long as wide, with seven simple setae on proximal face, one simple spine-like seta on proximal inner margin, a single spine-like seta on proximal outer margin, three simple setae near base of endopod, two simple setae, a robust seta, and a simple spine-like seta near base of exopod, eight simple setae on distal face, with a blade-like process between the exopod and endopod. Endopod composed of two segments, longer than exopod, distal segment with an acute process at apex, bearing a long robust simple spine, lateral and medial margins each with plumose setae, appendix interna of proximal segment with three short, recurved hooks. Exopod with a row of six pairs of simple spines and thin plumose setae along lateral margin, two simple spines on distal margin, and plumose setae along inner margin.</p><p><bold><italic>Pleopod 4</italic></bold> (Fig. <xref ref-type="fig" rid="F4">4E</xref>): Protopod sub-rectangular, both terminal sides acute, twice as long as wide, with nine simple setae on proximal face, one spine-like seta and five simple setae on proximal inner margin, four simple setae on proximal lateral margin, and six simple setae on distal face. Endopod composed of two segments, longer than exopod, distal segment with an acute process at apex, bearing a long robust simple spine, lateral and medial margins each with plumose setae, appendix interna of proximal segment with three short, recurved hooks. Exopod with a row of seven pairs of simple spines and thin plumose setae along lateral margin, two stout simple spines on distal margin, and plumose setae along inner margin.</p><p><bold><italic>Pleopod 5</italic></bold> (Fig. <xref ref-type="fig" rid="F4">4F</xref>): Composed of two segments. Distal segment about three times as long as wide, bearing eight simple spines and 18 simple thin setae, lateral margin with approximately 13 simple setae.</p><p><bold><italic>Pleopod 6</italic></bold> (Fig. <xref ref-type="fig" rid="F4">4G</xref>): Rami bearing five simple spines and six simple thin setae, lateral margin with three simple thin and one simple long seta.</p><p><bold><italic>Anal plate</italic></bold> (Fig. <xref ref-type="fig" rid="F5">5B</xref>): No distinct ‘shoulder’, point acute. Furcal rami (Fig. <xref ref-type="fig" rid="F5">5A</xref>) shorter than pleonite 7 and telson combined, 24 spines along lateral margin, eight spine-like setae and 13 plumose setae along inner margin, and two robust setae on distolateral margin.</p><fig id="F5" position="float" orientation="portrait"><object-id xmlns:xlink="http://www.w3.org/1999/xlink" content-type="doi" xlink:type="simple">10.3897/zookeys.1097.74243.figure5</object-id><object-id xmlns:xlink="http://www.w3.org/1999/xlink" content-type="arpha" xlink:type="simple">2F18B311-70B6-53E1-B849-32A23D4F4E57</object-id><label>Figure 5.</label><caption><p><italic><tp:taxon-name><tp:taxon-name-part taxon-name-part-type="genus" reg="Sarsinebalia">Sarsinebalia</tp:taxon-name-part><tp:taxon-name-part taxon-name-part-type="species" reg="agoensis">agoensis</tp:taxon-name-part></tp:taxon-name></italic> sp. nov. <bold>A</bold> telson and right furcal ramus, dorsal view (left ramus not illustrated) <bold>B</bold> anal plates, ventral view <bold>C</bold> detail of denticles of pleonites 2–7 posterior margin.</p></caption><graphic xmlns:xlink="http://www.w3.org/1999/xlink" xlink:href="zookeys-1097-153_article-74243__-g005.jpg" position="float" orientation="portrait" xlink:type="simple" id="oo_677311.jpg"><uri content-type="original_file" xlink:type="simple">https://binary.pensoft.net/fig/677311</uri></graphic></fig></tp:treatment-sec><tp:treatment-sec sec-type="Morphological variation" id="SECID0E1IAE"><title>Morphological variation.</title><p>The number of distal setae of the antennule peduncle article 4 and of lateral spines of the pleopod 1 exopod show some variation among specimens: six to nine setae on distal margin, and six simple spines on lateral margin, respectively.</p></tp:treatment-sec><tp:treatment-sec sec-type="etymology" id="SECID0E6IAE"><title>Etymology.</title><p>The name <italic>agoensis</italic> refers to the type locality of the new species, the sea near Ago Bay.</p></tp:treatment-sec><tp:treatment-sec sec-type="remarks" id="SECID0EHJAE"><title>Remarks.</title><p>The seven known species of the genus <italic><tp:taxon-name><tp:taxon-name-part taxon-name-part-type="genus" reg="Sarsinebalia">Sarsinebalia</tp:taxon-name-part></tp:taxon-name></italic> can be grouped according to presence or absence of the ommatidia and the pigment of eyes. Three species, <italic><tp:taxon-name><tp:taxon-name-part taxon-name-part-type="genus" reg="Sarsinebalia">S.</tp:taxon-name-part><tp:taxon-name-part taxon-name-part-type="species" reg="biscayensis">biscayensis</tp:taxon-name-part></tp:taxon-name></italic> Ledoyer, 1998, <italic><tp:taxon-name><tp:taxon-name-part taxon-name-part-type="genus" reg="Sarsinebalia">S.</tp:taxon-name-part><tp:taxon-name-part taxon-name-part-type="species" reg="typhlops">typhlops</tp:taxon-name-part></tp:taxon-name></italic> (Sars, 1869) and <italic><tp:taxon-name><tp:taxon-name-part taxon-name-part-type="genus" reg="Sarsinebalia">S.</tp:taxon-name-part><tp:taxon-name-part taxon-name-part-type="species" reg="pseudotyphlops">pseudotyphlops</tp:taxon-name-part></tp:taxon-name></italic> Petryashov, 2016, lack both ommatidia and pigments. On the contrary, <italic><tp:taxon-name><tp:taxon-name-part taxon-name-part-type="genus" reg="Sarsinebalia">S.</tp:taxon-name-part><tp:taxon-name-part taxon-name-part-type="species" reg="cristoboi">cristoboi</tp:taxon-name-part></tp:taxon-name></italic> Moreira, Gestoso &amp; Troncoso, 2003, <italic><tp:taxon-name><tp:taxon-name-part taxon-name-part-type="genus" reg="Sarsinebalia">S.</tp:taxon-name-part><tp:taxon-name-part taxon-name-part-type="species" reg="kunyensis">kunyensis</tp:taxon-name-part></tp:taxon-name></italic> Ledoyer, 2000, <italic><tp:taxon-name><tp:taxon-name-part taxon-name-part-type="genus" reg="Sarsinebalia">S.</tp:taxon-name-part><tp:taxon-name-part taxon-name-part-type="species" reg="ledoyeri">ledoyeri</tp:taxon-name-part></tp:taxon-name></italic> Moreira, Esquete &amp; Cunha, 2021, and <italic><tp:taxon-name><tp:taxon-name-part taxon-name-part-type="genus" reg="Sarsinebalia">S.</tp:taxon-name-part><tp:taxon-name-part taxon-name-part-type="species" reg="urgorrii">urgorrii</tp:taxon-name-part></tp:taxon-name></italic> Moreira, Gestoso &amp; Troncoso, 2003, have compound eyes provided with ommatidia; <italic><tp:taxon-name><tp:taxon-name-part taxon-name-part-type="genus" reg="Sarsinebalia">S.</tp:taxon-name-part><tp:taxon-name-part taxon-name-part-type="species" reg="cristoboi">cristoboi</tp:taxon-name-part></tp:taxon-name></italic>, <italic><tp:taxon-name><tp:taxon-name-part taxon-name-part-type="genus" reg="Sarsinebalia">S.</tp:taxon-name-part><tp:taxon-name-part taxon-name-part-type="species" reg="kunyensis">kunyensis</tp:taxon-name-part></tp:taxon-name></italic> and <italic><tp:taxon-name><tp:taxon-name-part taxon-name-part-type="genus" reg="Sarsinebalia">S.</tp:taxon-name-part><tp:taxon-name-part taxon-name-part-type="species" reg="urgorrii">urgorrii</tp:taxon-name-part></tp:taxon-name></italic> also bear red eye pigment. Therefore, <italic><tp:taxon-name><tp:taxon-name-part taxon-name-part-type="genus" reg="Sarsinebalia">S.</tp:taxon-name-part><tp:taxon-name-part taxon-name-part-type="species" reg="agoensis">agoensis</tp:taxon-name-part></tp:taxon-name></italic> sp. nov. is close the latter four species for the presence of ommatidia, but differs from them in a number of features (Table <xref ref-type="table" rid="T1">1</xref>):</p><table-wrap id="T1" position="float" orientation="portrait"><label>Table 1.</label><caption><p>Comparison of <italic><tp:taxon-name><tp:taxon-name-part taxon-name-part-type="genus" reg="Sarsinebalia">Sarsinebalia</tp:taxon-name-part><tp:taxon-name-part taxon-name-part-type="species" reg="agoensis">agoensis</tp:taxon-name-part></tp:taxon-name></italic> sp. nov. with related species of <italic><tp:taxon-name><tp:taxon-name-part taxon-name-part-type="genus" reg="Sarsinebalia">Sarsinebalia</tp:taxon-name-part></tp:taxon-name></italic>. Abbreviations: a = article; An2 = antenna; enp = endopod; exp = exopod; Mx2 = second maxilla; pn 6–7 = pleonite 6–7; pp1 = pleopod 1; sp = supraocular plate.</p></caption><table id="TID0EM3AE" rules="all"><tbody><tr><th rowspan="1" colspan="1">Species</th><th rowspan="1" colspan="1">Ommatidia</th><th rowspan="1" colspan="1">Eye pigment</th><th rowspan="1" colspan="1">Eye shape</th><th rowspan="1" colspan="1">Eye-stalk terminal lobes</th><th rowspan="1" colspan="1">Sp length</th><th rowspan="1" colspan="1">An2 a1 distal process</th><th rowspan="1" colspan="1">Mx2 exp</th><th rowspan="1" colspan="1">Pp1 exp lateral margin</th><th rowspan="1" colspan="1">Shape of pn 6–7 denticles</th><th rowspan="1" colspan="1">Source</th></tr><tr><td rowspan="1" colspan="1"><italic><tp:taxon-name><tp:taxon-name-part taxon-name-part-type="genus" reg="Sarsinebalia">S.</tp:taxon-name-part><tp:taxon-name-part taxon-name-part-type="species" reg="agoensis">agoensis</tp:taxon-name-part></tp:taxon-name></italic> sp. nov.</td><td rowspan="1" colspan="1">Present</td><td rowspan="1" colspan="1">Absent</td><td rowspan="1" colspan="1">Almost oblong, disto-ventral margin concave</td><td rowspan="1" colspan="1">3 lobes</td><td rowspan="1" colspan="1">Two thirds of eye-stalk</td><td rowspan="1" colspan="1">Covered by 8 setae</td><td rowspan="1" colspan="1">&lt; enp a1</td><td rowspan="1" colspan="1">4 simple spines</td><td rowspan="1" colspan="1">Distally rounded</td><td rowspan="1" colspan="1">This paper</td></tr><tr><td rowspan="1" colspan="1"><italic><tp:taxon-name><tp:taxon-name-part taxon-name-part-type="genus" reg="Sarsinebalia">S.</tp:taxon-name-part><tp:taxon-name-part taxon-name-part-type="species" reg="kunyensis">kunyensis</tp:taxon-name-part></tp:taxon-name> Ledoyer</italic>, 2000</td><td rowspan="1" colspan="1">Present</td><td rowspan="1" colspan="1">Absent</td><td rowspan="1" colspan="1">Oval, elongated</td><td rowspan="1" colspan="1">Absent</td><td rowspan="1" colspan="1">Two thirds of eye-stalk</td><td rowspan="1" colspan="1">Margin smooth</td><td rowspan="1" colspan="1">&gt; enp a1</td><td rowspan="1" colspan="1">7 serrated spines</td><td rowspan="1" colspan="1">Elongated, distally rounded</td><td rowspan="1" colspan="1">
                        <xref ref-type="bibr" rid="B7">Ledoyer (2000)</xref>
                      </td></tr><tr><td rowspan="1" colspan="1">
                        <italic>
                          <tp:taxon-name><tp:taxon-name-part taxon-name-part-type="genus" reg="Sarsinebalia">S.</tp:taxon-name-part><tp:taxon-name-part taxon-name-part-type="species" reg="cristoboi">cristoboi</tp:taxon-name-part></tp:taxon-name>
                        </italic>
                        <xref ref-type="bibr" rid="B9">Moreira et al., 2003</xref>
                      </td><td rowspan="1" colspan="1">Present</td><td rowspan="1" colspan="1">Present (red-orange)</td><td rowspan="1" colspan="1">Expanded distally</td><td rowspan="1" colspan="1">Absent</td><td rowspan="1" colspan="1">Beyond distal end of eye-stalk</td><td rowspan="1" colspan="1">One tooth (2?)</td><td rowspan="1" colspan="1">&gt; enp a1</td><td rowspan="1" colspan="1">Smooth</td><td rowspan="1" colspan="1">Distally rounded</td><td rowspan="1" colspan="1">
                        <xref ref-type="bibr" rid="B9">Moreira et al. (2003)</xref>
                      </td></tr><tr><td rowspan="1" colspan="1">
                        <italic>
                          <tp:taxon-name><tp:taxon-name-part taxon-name-part-type="genus" reg="Sarsinebalia">S.</tp:taxon-name-part><tp:taxon-name-part taxon-name-part-type="species" reg="urgorrii">urgorrii</tp:taxon-name-part></tp:taxon-name>
                        </italic>
                        <xref ref-type="bibr" rid="B9">Moreira et al., 2003</xref>
                      </td><td rowspan="1" colspan="1">Present</td><td rowspan="1" colspan="1">Present (red-orange, dark)</td><td rowspan="1" colspan="1">Oblong</td><td rowspan="1" colspan="1">Absent</td><td rowspan="1" colspan="1">Two thirds of eye-stalk</td><td rowspan="1" colspan="1">One thooth</td><td rowspan="1" colspan="1">&gt; enp a1</td><td rowspan="1" colspan="1">Smooth</td><td rowspan="1" colspan="1">Distally bluntly rounded</td><td rowspan="1" colspan="1">
                        <xref ref-type="bibr" rid="B9">Moreira et al. (2003)</xref>
                      </td></tr><tr><td rowspan="1" colspan="1">
                        <italic>
                          <tp:taxon-name><tp:taxon-name-part taxon-name-part-type="genus" reg="Sarsinebalia">S.</tp:taxon-name-part><tp:taxon-name-part taxon-name-part-type="species" reg="ledoyeri">ledoyeri</tp:taxon-name-part></tp:taxon-name>
                        </italic>
                        <xref ref-type="bibr" rid="B10">Moreira et al., 2021</xref>
                      </td><td rowspan="1" colspan="1">Present</td><td rowspan="1" colspan="1">Absent</td><td rowspan="1" colspan="1">Almost oblong, disto-ventral margin concave</td><td rowspan="1" colspan="1">Absent</td><td rowspan="1" colspan="1">Half of eye-stalk</td><td rowspan="1" colspan="1">One tooth</td><td rowspan="1" colspan="1">&gt; enp a1</td><td rowspan="1" colspan="1">Smooth</td><td rowspan="1" colspan="1">Elongated, slightly triangular distally</td><td rowspan="1" colspan="1">
                        <xref ref-type="bibr" rid="B10">Moreira et al. (2021)</xref>
                      </td></tr></tbody></table></table-wrap><list list-type="order"><list-item><p><italic><tp:taxon-name><tp:taxon-name-part taxon-name-part-type="genus" reg="Sarsinebalia">S.</tp:taxon-name-part><tp:taxon-name-part taxon-name-part-type="species" reg="agoensis">agoensis</tp:taxon-name-part></tp:taxon-name></italic> sp. nov. is the only known species in the genus with three lobes on the terminal margin of the eyestalk; in 
                                    <italic><tp:taxon-name><tp:taxon-name-part taxon-name-part-type="genus" reg="Sarsinebalia">S.</tp:taxon-name-part><tp:taxon-name-part taxon-name-part-type="species" reg="cristoboi">cristoboi</tp:taxon-name-part></tp:taxon-name></italic> the eyestalk is slightly longer than wide and the distal border is straight; in 
                                    <italic><tp:taxon-name><tp:taxon-name-part taxon-name-part-type="genus" reg="Sarsinebalia">S.</tp:taxon-name-part><tp:taxon-name-part taxon-name-part-type="species" reg="kunyensis">kunyensis</tp:taxon-name-part></tp:taxon-name></italic> it is oval and tapering distally, oblong in 
                                    <italic><tp:taxon-name><tp:taxon-name-part taxon-name-part-type="genus" reg="Sarsinebalia">S.</tp:taxon-name-part><tp:taxon-name-part taxon-name-part-type="species" reg="urgorrii">urgorrii</tp:taxon-name-part></tp:taxon-name></italic>, and oblong with concave disto-ventral margin in 
                                    <italic><tp:taxon-name><tp:taxon-name-part taxon-name-part-type="genus" reg="Sarsinebalia">S.</tp:taxon-name-part><tp:taxon-name-part taxon-name-part-type="species" reg="ledoyeri">ledoyeri</tp:taxon-name-part></tp:taxon-name></italic>.</p></list-item><list-item><p>The tip of the supraocular plate extends along the proximal half of the eyestalk in 
                                    <italic><tp:taxon-name><tp:taxon-name-part taxon-name-part-type="genus" reg="Sarsinebalia">S.</tp:taxon-name-part><tp:taxon-name-part taxon-name-part-type="species" reg="agoensis">agoensis</tp:taxon-name-part></tp:taxon-name></italic> sp. nov. and 
                                    <italic><tp:taxon-name><tp:taxon-name-part taxon-name-part-type="genus" reg="Sarsinebalia">S.</tp:taxon-name-part><tp:taxon-name-part taxon-name-part-type="species" reg="ledoyeri">ledoyeri</tp:taxon-name-part></tp:taxon-name></italic>, along the proximal two-thirds in 
                                    <italic><tp:taxon-name><tp:taxon-name-part taxon-name-part-type="genus" reg="Sarsinebalia">S.</tp:taxon-name-part><tp:taxon-name-part taxon-name-part-type="species" reg="kunyensis">kunyensis</tp:taxon-name-part></tp:taxon-name></italic> and 
                                    <italic><tp:taxon-name><tp:taxon-name-part taxon-name-part-type="genus" reg="Sarsinebalia">S.</tp:taxon-name-part><tp:taxon-name-part taxon-name-part-type="species" reg="urgorrii">urgorrii</tp:taxon-name-part></tp:taxon-name></italic>, and beyond the terminal margin of the eyestalk in 
                                    <italic><tp:taxon-name><tp:taxon-name-part taxon-name-part-type="genus" reg="Sarsinebalia">S.</tp:taxon-name-part><tp:taxon-name-part taxon-name-part-type="species" reg="cristoboi">cristoboi</tp:taxon-name-part></tp:taxon-name></italic>.
                                </p></list-item><list-item><p>Article 1 of the antenna peduncle has a rounded process covered with eight setae in 
                                    <italic><tp:taxon-name><tp:taxon-name-part taxon-name-part-type="genus" reg="Sarsinebalia">S.</tp:taxon-name-part><tp:taxon-name-part taxon-name-part-type="species" reg="agoensis">agoensis</tp:taxon-name-part></tp:taxon-name></italic> sp. nov. This process ends in one tooth in 
                                    <italic><tp:taxon-name><tp:taxon-name-part taxon-name-part-type="genus" reg="Sarsinebalia">S.</tp:taxon-name-part><tp:taxon-name-part taxon-name-part-type="species" reg="ledoyeri">ledoyeri</tp:taxon-name-part></tp:taxon-name></italic>, 
                                    <italic><tp:taxon-name><tp:taxon-name-part taxon-name-part-type="genus" reg="Sarsinebalia">S.</tp:taxon-name-part><tp:taxon-name-part taxon-name-part-type="species" reg="cristoboi">cristoboi</tp:taxon-name-part></tp:taxon-name></italic>, and 
                                    <italic><tp:taxon-name><tp:taxon-name-part taxon-name-part-type="genus" reg="Sarsinebalia">S.</tp:taxon-name-part><tp:taxon-name-part taxon-name-part-type="species" reg="urgorrii">urgorrii</tp:taxon-name-part></tp:taxon-name></italic>; apparently, there is a second tooth/spine in 
                                    <italic><tp:taxon-name><tp:taxon-name-part taxon-name-part-type="genus" reg="Sarsinebalia">S.</tp:taxon-name-part><tp:taxon-name-part taxon-name-part-type="species" reg="cristoboi">cristoboi</tp:taxon-name-part></tp:taxon-name></italic> that is not mentioned in the original description but illustrated (cfr. fig. 2A in <xref ref-type="bibr" rid="B9">Moreira et al. 2003</xref>). The process is smooth and lacking teeth/spines in 
                                    <italic><tp:taxon-name><tp:taxon-name-part taxon-name-part-type="genus" reg="Sarsinebalia">S.</tp:taxon-name-part><tp:taxon-name-part taxon-name-part-type="species" reg="kunyensis">kunyensis</tp:taxon-name-part></tp:taxon-name></italic>.
                                </p></list-item><list-item><p>The tip of the exopod of the second maxilla just reaches the distal end of the first article of the endopod in 
                                    <italic><tp:taxon-name><tp:taxon-name-part taxon-name-part-type="genus" reg="Sarsinebalia">S.</tp:taxon-name-part><tp:taxon-name-part taxon-name-part-type="species" reg="agoensis">agoensis</tp:taxon-name-part></tp:taxon-name></italic> sp. nov., but extends well beyond the level of the second article of the endopod in 
                                    <italic><tp:taxon-name><tp:taxon-name-part taxon-name-part-type="genus" reg="Sarsinebalia">S.</tp:taxon-name-part><tp:taxon-name-part taxon-name-part-type="species" reg="cristoboi">cristoboi</tp:taxon-name-part></tp:taxon-name></italic>, 
                                    <italic><tp:taxon-name><tp:taxon-name-part taxon-name-part-type="genus" reg="Sarsinebalia">S.</tp:taxon-name-part><tp:taxon-name-part taxon-name-part-type="species" reg="kunyensis">kunyensis</tp:taxon-name-part></tp:taxon-name></italic>,
                                     <italic><tp:taxon-name><tp:taxon-name-part taxon-name-part-type="genus" reg="Sarsinebalia">S.</tp:taxon-name-part><tp:taxon-name-part taxon-name-part-type="species" reg="ledoyeri">ledoyeri</tp:taxon-name-part></tp:taxon-name></italic>, and 
                                    <italic><tp:taxon-name><tp:taxon-name-part taxon-name-part-type="genus" reg="Sarsinebalia">S.</tp:taxon-name-part><tp:taxon-name-part taxon-name-part-type="species" reg="urgorrii">urgorrii</tp:taxon-name-part></tp:taxon-name></italic>.
                                </p></list-item><list-item><p>The lateral margin of the pleopod 1 exopod bears a row of four to six simple spines in 
                                    <italic><tp:taxon-name><tp:taxon-name-part taxon-name-part-type="genus" reg="Sarsinebalia">S.</tp:taxon-name-part><tp:taxon-name-part taxon-name-part-type="species" reg="agoensis">agoensis</tp:taxon-name-part></tp:taxon-name></italic> sp. nov., whereas 
                                    <italic><tp:taxon-name><tp:taxon-name-part taxon-name-part-type="genus" reg="Sarsinebalia">S.</tp:taxon-name-part><tp:taxon-name-part taxon-name-part-type="species" reg="kunyensis">kunyensis</tp:taxon-name-part></tp:taxon-name></italic> bears seven serrated spines; the lateral margin is smooth in 
                                    <italic><tp:taxon-name><tp:taxon-name-part taxon-name-part-type="genus" reg="Sarsinebalia">S.</tp:taxon-name-part><tp:taxon-name-part taxon-name-part-type="species" reg="cristoboi">cristoboi</tp:taxon-name-part></tp:taxon-name></italic>, 
                                    <italic><tp:taxon-name><tp:taxon-name-part taxon-name-part-type="genus" reg="Sarsinebalia">S.</tp:taxon-name-part><tp:taxon-name-part taxon-name-part-type="species" reg="ledoyeri">ledoyeri</tp:taxon-name-part></tp:taxon-name></italic>, and 
                                    <italic><tp:taxon-name><tp:taxon-name-part taxon-name-part-type="genus" reg="Sarsinebalia">S.</tp:taxon-name-part><tp:taxon-name-part taxon-name-part-type="species" reg="urgorrii">urgorrii</tp:taxon-name-part></tp:taxon-name></italic>.
                                </p></list-item><list-item><p>The denticles of the posterior margins of pleonites 6–7 are distally rounded in 
                                    <italic><tp:taxon-name><tp:taxon-name-part taxon-name-part-type="genus" reg="Sarsinebalia">S.</tp:taxon-name-part><tp:taxon-name-part taxon-name-part-type="species" reg="agoensis">agoensis</tp:taxon-name-part></tp:taxon-name></italic> sp. nov. and 
                                    <italic><tp:taxon-name><tp:taxon-name-part taxon-name-part-type="genus" reg="Sarsinebalia">S.</tp:taxon-name-part><tp:taxon-name-part taxon-name-part-type="species" reg="cristoboi">cristoboi</tp:taxon-name-part></tp:taxon-name></italic>, elongated and distally rounded in 
                                    <italic><tp:taxon-name><tp:taxon-name-part taxon-name-part-type="genus" reg="Sarsinebalia">S.</tp:taxon-name-part><tp:taxon-name-part taxon-name-part-type="species" reg="kunyensis">kunyensis</tp:taxon-name-part></tp:taxon-name></italic>, distally bluntly rounded in 
                                    <italic><tp:taxon-name><tp:taxon-name-part taxon-name-part-type="genus" reg="Sarsinebalia">S.</tp:taxon-name-part><tp:taxon-name-part taxon-name-part-type="species" reg="urgorrii">urgorrii</tp:taxon-name-part></tp:taxon-name></italic>, and elongated and distally slightly triangular in 
                                    <italic><tp:taxon-name><tp:taxon-name-part taxon-name-part-type="genus" reg="Sarsinebalia">S.</tp:taxon-name-part><tp:taxon-name-part taxon-name-part-type="species" reg="ledoyeri">ledoyeri</tp:taxon-name-part></tp:taxon-name></italic>.</p></list-item></list><p>In conclusion, <italic><tp:taxon-name><tp:taxon-name-part taxon-name-part-type="genus" reg="Sarsinebalia">S.</tp:taxon-name-part><tp:taxon-name-part taxon-name-part-type="species" reg="agoensis">agoensis</tp:taxon-name-part></tp:taxon-name></italic> sp. nov. stands out from other known species of <italic><tp:taxon-name><tp:taxon-name-part taxon-name-part-type="genus" reg="Sarsinebalia">Sarsinebalia</tp:taxon-name-part></tp:taxon-name></italic> by having the eyestalk provided with distal lobes and pleopod 1 exopod with a lateral row of several spines.</p><p>Until now, there have been few studies on <tp:taxon-name><tp:taxon-name-part taxon-name-part-type="order">Leptostraca</tp:taxon-name-part></tp:taxon-name> in waters near Japan; in addition, only limited sea areas have been studied. For this reason, previous studies have never been able to accurately evaluate the diversity of <tp:taxon-name><tp:taxon-name-part taxon-name-part-type="order">Leptostraca</tp:taxon-name-part></tp:taxon-name> in waters near Japan. Ago Bay is also one of the sea areas that has never been investigated, and this paper is the first report from this area. This is also the first report of the genus <italic><tp:taxon-name><tp:taxon-name-part taxon-name-part-type="genus" reg="Sarsinebalia">Sarsinebalia</tp:taxon-name-part></tp:taxon-name></italic> in waters near Japan. The discovery of <italic><tp:taxon-name><tp:taxon-name-part taxon-name-part-type="genus" reg="Sarsinebalia">S.</tp:taxon-name-part><tp:taxon-name-part taxon-name-part-type="species" reg="agoensis">agoensis</tp:taxon-name-part></tp:taxon-name></italic> sp. nov. suggests that further investigations may uncover further diversity of <tp:taxon-name><tp:taxon-name-part taxon-name-part-type="order">Leptostraca</tp:taxon-name-part></tp:taxon-name> in waters near Japan.</p></tp:treatment-sec><ref-list><ref id="B7"><mixed-citation xmlns:xlink="http://www.w3.org/1999/xlink" xlink:type="simple"><person-group><name name-style="western"><surname>Ledoyer</surname><given-names>M</given-names></name></person-group> (<year>2000</year>) <article-title>Leptostracés (<tp:taxon-name><tp:taxon-name-part taxon-name-part-type="subphylum">Crustacea</tp:taxon-name-part></tp:taxon-name>) de Nouvelle-Calédonie (mer de Corail, Ouest Pacifique).</article-title><source>Marine Life (Marseille)</source><volume>10</volume>(<issue>1–2</issue>): <fpage>57</fpage>–<lpage>68</lpage>.</mixed-citation></ref><ref id="B9"><mixed-citation xmlns:xlink="http://www.w3.org/1999/xlink" xlink:type="simple"><person-group><name name-style="western"><surname>Moreira</surname><given-names>J</given-names></name><name name-style="western"><surname>Gestoso</surname><given-names>L</given-names></name><name name-style="western"><surname>Troncoso</surname><given-names>JS</given-names></name></person-group> (<year>2003</year>) <article-title>Two new species of <italic><tp:taxon-name><tp:taxon-name-part taxon-name-part-type="genus">Sarsinebalia</tp:taxon-name-part></tp:taxon-name></italic> (<tp:taxon-name><tp:taxon-name-part taxon-name-part-type="subphylum">Crustacea</tp:taxon-name-part></tp:taxon-name>, <tp:taxon-name><tp:taxon-name-part taxon-name-part-type="order">Leptostraca</tp:taxon-name-part></tp:taxon-name>) from the Northeast Atlantic, with comments on the genus.</article-title><source>Sarsia</source><volume>88</volume>(<issue>3</issue>): <fpage>189</fpage>–<lpage>209</lpage>. <ext-link xlink:type="simple" ext-link-type="doi" xlink:href="10.1080/00364820310001390">https://doi.org/10.1080/00364820310001390</ext-link></mixed-citation></ref><ref id="B10"><mixed-citation xmlns:xlink="http://www.w3.org/1999/xlink" xlink:type="simple"><person-group><name name-style="western"><surname>Moreira</surname><given-names>J</given-names></name><name name-style="western"><surname>Esquete</surname><given-names>P</given-names></name><name name-style="western"><surname>Cunha</surname><given-names>MR</given-names></name></person-group> (<year>2021</year>) <article-title>Leptostracans (<tp:taxon-name><tp:taxon-name-part taxon-name-part-type="subphylum">Crustacea</tp:taxon-name-part></tp:taxon-name>: <tp:taxon-name><tp:taxon-name-part taxon-name-part-type="subclass">Phyllocarida</tp:taxon-name-part></tp:taxon-name>) from mud volcanoes at the Gulf of Cadiz (NE Atlantic) with description of a new species of <italic><tp:taxon-name><tp:taxon-name-part taxon-name-part-type="genus">Sarsinebalia</tp:taxon-name-part></tp:taxon-name></italic> Dahl, 1985.</article-title><source>European Journal of Taxonomy</source><volume>736</volume>: <fpage>102</fpage>–<lpage>136</lpage>. <ext-link xlink:type="simple" ext-link-type="doi" xlink:href="10.5852/ejt.2021.736.1255">https://doi.org/10.5852/ejt.2021.736.1255</ext-link></mixed-citation></ref></ref-list></tp:taxon-treatment>
